# Supplementary material for: Visible-Light Driven Photodegradation of Industrial Pollutants Using Nitrogen-Tungsten Co-Doped Nanocrystalline TiO2: Spectroscopic Analysis of Degradation Reaction Path
Source: Nanomaterials (Basel). 2022 Jun 30;12(13):2246. doi: 10.3390/nano12132246 (PMC9267965; doi:10.3390/nano12132246)
Supplement: Supplementary file 1 [file nanomaterials-12-02246-s001.zip]

Archive with 1 entries (1 files):
- nanomaterials-1771038-supplementary.pdf
